# Supplementary material for: Initial Litter Chemistry and UV Radiation Drive Chemical Divergence in Litter during Decomposition
Source: Microorganisms. 2024 Jul 27;12(8):1535. doi: 10.3390/microorganisms12081535 (PMC11356187; doi:10.3390/microorganisms12081535)
Supplement: Supplementary file 1 [file microorganisms-12-01535-s001.zip]

Archive with 1 entries (1 files):
- microorganisms-3059405-supplementary.pdf
